# Supplementary material for: Meta-Analysis of the Effect of Nitric Oxide Application on Heavy Metal Stress Tolerance in Plants
Source: Plants (Basel). 2023 Mar 29;12(7):1494. doi: 10.3390/plants12071494 (PMC10096531; doi:10.3390/plants12071494)
Supplement: Supplementary file 1 [file plants-12-01494-s001.zip]

Archive with 1 entries (1 files):
- plants-2290462-supplementary.xlsx
