# Supplementary material for: Meta-Analysis of the Effect of Nitric Oxide Application on Heavy Metal Stress Tolerance in Plants
Source: Plants (Basel). 2023 Mar 29;12(7):1494. doi: 10.3390/plants12071494 (PMC10096531; doi:10.3390/plants12071494)
Supplement: Supplementary file 1 [file plants-12-01494-s001.zip › plants-2290462-supplementary.xlsx]

## Sheet: Data collection
Table S1: The dataset used across the meta-analysis included 6 heavy metal stresses, 42 plant species, and 5 plant families
No.	Metal stress	References	Plant	Family	Concentration of SNP	Concentration of metal	Application method	Control (C) or Treatment (T)
1	Cd	Dong et al., 2019a	Peanut (Arachis hypogaea L.)	Fabaceae	250 μM	200 μM	Hydroponic experiment treated 2 weeks				Root length	SD (n=4)	Biomass	SD (n=4)	Cd content (leaves)	SD (n=4)	Cd content (root)	SD (n=4)	Chlorophyll	SD (n=4)	Carotenoid	SD (n=4)	H2O2 (leaves)	SD (n=4)	H2O2 (root)	SD (n=4)	MDA (leaves)	SD (n=4)	MDA (root)	SD (n=4)	Proline (leaves)	SD (n=4)	Proline (root)	SD (n=4)	SOD (leaves)	SD (n=4)	SOD (root)	SD (n=4)	POD (leaves)	SD (n=4)	POD (root)	SD (n=4)	CAT (leaves)	SD (n=4)	CAT (root)	SD (n=4)
								C			8.32	0.03	0.62	0.02	119.58	1.17	842.82	7.68	1.57	0.02	0.22	0.01	28.59	0.54	21.17	3.1	37	1.06	48.95	3.68	0.38	0.079	0.35	0.042	141.27	6.35	48.68	4.23	24.87	2.65	45.94	8.53	6.29	0.25	1.55	0.094
								T			10.68	0.14	0.81	0.02	76.9	2.45	877.99	11.16	1.81	0.01	0.28	0.01	20.12	1.06	13.97	2.22	24.32	1.41	31.58	4.21	0.26	0.048	0.26	0.035	195.24	9.52	67.72	3.17	40.74	2.12	66.1	8.54	8.25	0.25	1.79	0.126
2	Cd	Ahmad et al., 2017	Tomato (Solanum lycopersicum L.)	Solanaceae	100 μM	150 μM	Hydroponic experiment treated 40 days		Height	SD (n=5)	Root length	SD (n=5)	Biomass	SD (n=5)	Cd content (leaves)	SD (n=5)	Cd content (root)	SD (n=5)	Chlorophyll	SD (n=5)	Carotenoid	SD (n=5)	H2O2 (leaves)	SD (n=5)			MDA (leaves)	SD (n=5)			Proline (leaves)	SD (n=5)			SOD (leaves)	SD (n=5)							CAT (leaves)	SD (n=5)			APX (leaves)	SD (n=5)
								C	6.5	1.67705	4.5	1.11803	0.18	0.0223607	4.94	1.02859	29.79	5.63489	0.54	0.111803	0.49	0.134164	6.5	1.40872			5.78	0.134164			133.33	29.8068			8.91	20.3259							58.18	14.2214			19.38	4.20381
								T	14	3.3541	9	2.1019	0.29	0.0447214	1.62	0.380132	11.16	2.25843	0.85	0.178885	0.57	0.111803	4.38	0.849706			3.67	0.737902			180	38.7511			103.64	24.3955							74.55	16.2562			25.63	5.59017
3	Cd	Zhuo et al., 2017	Tall fescue (Festuca arundinacea)	Poaceae	100 μM	50, 300, 500 mg/L	Watered every two days with 50 mL of half-strength Hoaglans's solution for 40 days						Biomass	SD (n=7)	Cd content (leaves)	SD (n=7)	Cd content (root)	SD (n=7)	Chlorophyll	SD (n=7)
								C					0.48	0.08	670	4	4912	510	12.39	2.69
								T					1.03	0.13	613	55	5292	618	18.32	4.31
								C					0.37	0.04	6193	572	21092	3113	12.53	2.42
								T					0.46	0.05	3981	261	18644	2073	15.35	2.69
								C					0.09	0.02	15494	1161	32676	4317	4.18	2.15
								T					0.2	0.01	16822	970	28216	2103	10.77	3.5
4	Cd	Dong et al., 2016	Peanut (Arachis hypogaea L.)	Fabaceae	250 μM	50, 100, 200 μM	Hydroponic experiment treated 2 weeks						Biomass	SD (n=3)	Cd content (leaves)	SD (n=3)	Cd content (root)	SD (n=3)	Chlorophyll	SD (n=3)	Carotenoid	SD (n=3)					MDA (leaves)	SD (n=3)	MDA (root)	SD (n=3)	Proline (leaves)	SD (n=3)	Proline (root)	SD (n=3)	SOD (leaves)	SD (n=3)	SOD (root)	SD (n=3)	POD (leaves)	SD (n=3)	POD (root)	SD (n=3)	CAT (leaves)	SD (n=3)	CAT (root)	SD (n=3)
								C					0.91	0.121244	16.12	1.78401	327.73	35.3338	2.5	0.502295	0.39	0.0173205					5.08	1.74937	15.95	2.32095	16.88	4.95367	24.37	4.1396	206.9	23.885	137.93	17.9094	11.39	3.51606	59.01	1.73205	17.68	1.80133	13.75	3.01377
								T					1.07	0.155885	9.97	0.467654	332.33	58.2142	2.83	0.571577	0.41	0.034641					4.61	2.32095	12.61	2.32095	17.78	4.1396	25.51	6.59911	212.07	17.9094	139.66	17.9267	11.5	5.3174	58.08	16.0041	19.12	1.80133	14.31	1.19512
								C					0.73	0.0519615	39.13	2.13042	521.67	43.3359	2.38	0.433013	0.36	0.069282					7.45	1.16047	18.65	2.32095	14.96	2.47683	18.65	3.30822	163.79	17.9267	108.62	29.8606	8.84	5.33472	46.16	12.4534	15.24	2.40755	11.48	1.80133
								T					0.92	0.069282	26.78	1.83597	521.33	89.4258	2.69	0.433013	0.39	0.0519615					4.79	2.32095	15.66	2.32095	17.29	3.30822	21.69	3.30822	198.28	29.8606	129.31	35.8361	8.95	7.10141	48.33	7.10141	17.2	1.81865	12.57	1.80133
								C					0.57	0.103923	76.84	6.14878	756.94	85.546	2.27	0.502295	0.35	0.034641					10.99	1.73205	24.39	2.32095	14.23	3.30822	14.35	2.47683	150	11.9512	93.1	23.885	7.84	3.53338	29.72	8.88542	13.33	3.61999	9.22	1.80133
								T					0.82	0.069282	35.67	6.0795	761.67	75.1883	2.65	0.433013	0.39	0.069282					5.81	2.32095	17.86	2.32095	15.61	4.12228	19.77	3.30822	184.48	23.885	124.14	29.8606	7.95	7.10141	41.15	7.10141	16.34	3.61999	10.66	2.40755
5	Cd	Zhao et al., 2016	Typha angustifolia	Typhaceae	100 μM	444.8 μM	Hydroponic experiment treated 1 weeks pH 6.0								Cd content (leaves)	SD (n=3)	Cd content (root)	SD (n=3)									MDA (leaves)	SD (n=3)	MDA (root)	SD (n=3)					SOD (leaves)	SD (n=3)	SOD (root)	SD (n=3)					CAT (leaves)	SD (n=3)	CAT (root)	SD (n=3)
								C							63.72	15.2247	9738.26	431.887									11.72	1.17779	7.78	0.467654					154.23	17.3378	118.31	30.3629					102.3	12.4881	83.86	54.1612
								T							6.74	0.034641	15300.4	2598.08									11.62	0.831384	5.98	1.76669					175.56	65.0905	53.79	41.2055					58.41	1.02191	38.46	42.7124
6	Cd	Liu et al., 2015	White clover (Trifolium repens L.)	Fabaceae	10, 25, 50, 100, 200, 400 μM	100 μM	Hydroponic experiment treated 1 weeks 50 μM SNP was the optimal dose		Height	SD (n=5)	Root length	SD (n=5)	Biomass	SD (n=5)	Cd content (leaves)	SD (n=5)	Cd content (root)	SD (n=5)	Chlorophyll	SD (n=5)			H2O2 (leaves)	SD (n=5)	H2O2 (root)	SD (n=5)	MDA (leaves)	SD (n=5)	MDA (root)	SD (n=5)	Proline (leaves)	SD (n=5)	Proline (root)	SD (n=5)	SOD (leaves)	SD (n=5)	SOD (root)	SD (n=5)					CAT (leaves)	SD (n=5)	CAT (root)	SD (n=5)	APX (leaves)	SD (n=5)	APX (root)
								C	5.44	0.693181	3.3	0.760263	17.63	1.49817	89.24	11.9406	424.23	40.8977	0.98	0.737902			8.18	1.58761	12.8	6.75293	246.67	99.3709	373.33	89.4427	13.13	4.15909	7.08	3.46591	90.39	23.1657	198.97	46.309					1.34	1.85594	0.72	1.34164	66.28	32.2217	341.5
								T1	6.52	1.16276	4.38	1.22984	20.39	1.34164	59.09	12.0748	371.79	74.3269	1.54	0.559017			5.87	5.16532	6.13	5.54545	126.67	89.4427	193.33	109.321	19.66	6.23863	8.1	4.15909	210.98	38.5945	124.73	42.4406					3.2	0.380132	2.13	1.34164	122.48	38.6616	194.52
								T2	7.71	0.760263	4.55	1.05095	22.48	0.827345	49.06	13.4164	350.95	48.791
								T3	8.03	0.939149	5.24	0.603738	24.5	1.52053	76.29	11.8735	347.54	31.2155
								T4	7.35	1.02859	4.42	1.16276	22.37	0.268328	59.36	11.4934	352.06	57.6682
								T5	6.56	0.872067	3.54	0.626099	20.87	2.12426
								T6	5.32	0.872067	3.19	0.782624	17.22	1.22984
7	Cd	Kovacik et al., 2014	Chamomile (Matricaria chamomilla L.)	Asteraceae	300 μM	60 μM	Hydroponic experiment treated 48 hours pH 6.0								Cd content (leaves)	SD (n=4)	Cd content (root)	SD (n=4)																													APX (leaves)	SD (n=4)	APX (root)
															60	9.17	1222.22	166.67																													52.17	13.04	111.96
															78.33	10	1750	388.89																													43.48	6.52	182.61
8	Cd	He et al., 2014	Rice (Oryza sativa L. cv. Jiyou no. 9)	Poaceae	10, 30, 50, 100, 200, 500 μM	100 μM	seeds were germinated in 7 mL, 100 μM Cd plus SNP in the dark for 7 days at 28 30 μM SNP was the optimal dose		Height	SD (n=3)	Root length	SD (n=3)			Cd content (leaves)	SD (n=3)							H2O2 (leaves)	SD (n=3)	H2O2 (root)	SD (n=3)	MDA (leaves)	SD (n=3)	MDA (root)	SD (n=3)	Proline (leaves)	SD (n=3)	Proline (root)	SD (n=3)	SOD (leaves)	SD (n=3)	SOD (root)	SD (n=3)					CAT (leaves)	SD (n=3)	CAT (root)	SD (n=3)	APX (leaves)	SD (n=3)	APX (root)
								C	4.21	0.242487	2.94	0.277128			228.57	64.3284							8	1.66277	3.12	0.831384	0.65	0.225167	0.5	0.138564	3.62	0.952628	1.97	0.588897	133.33	37.3603	69.61	30.5707					0.26	0.103923	0.1	0.034641	31.94	7.22265	5.56
								T1	4.47	0.190526	3.63	0.467654			197.14	49.4847							5.84	1.38564	2.32	0.554256	0.43	0.069282	0.34	0.277128	4.83	1.19512	3.1	0.710141	202.94	47.5448	154.9	37.3603					0.34	0.103923	0.12	0.069282	36.81	6.01022	6.6
								T2	4.83	0.450333	4.68	0.502295
								T3	4.68	0.450333	4.12	0.606218
								T4	4.24	0.34641	3.55	0.502295
								T5	4.23	0.363731	3.24	0.623538
								T6	4.11	0.294449	2.84	0.294449
9	Cd	Xu et al., 2014	Lettuce (Lactuca sativa L.)	Asteraceae	100, 250, 500 μM	100 μM	Hydroponic experiment treated 3 weeks 250 μM was the best Foliar application of 500 μM SNP had the best alleviated effect						Biomass	SD (n=3)	Cd content (leaves)	SD (n=3)	Cd content (root)	SD (n=3)			Carotenoid	SD (n=3)	H2O2 (leaves)	SD (n=3)	H2O2 (root)	SD (n=3)	MDA (leaves)	SD (n=3)	MDA (root)	SD (n=3)					SOD (leaves)	SD (n=3)	SOD (root)	SD (n=3)	POD (leaves)	SD (n=3)	POD (root)	SD (n=3)	CAT (leaves)	SD (n=3)	CAT (root)	SD (n=3)
								C					2.65	0.28	177.4	23.85	694.41	23.83			0.1	0.01	3.44	0.33	5.08	0.38	3.19	0.21	2.59	0.21					91.38	6.92	69.23	16.62	7.22	3.02	11.42	3.36	6.1	1.04	1.86	0.6
								T1					4.77	0.74	153.52	12.01	697.24	29.71			0.11	0.01	2.47	0.19	3.63	0.57	2.88	0.24	2.22	0.26					103.85	12.46	85.15	13.84	9.07	2.69	17.97	4.03	7.44	1.93	2.6	0.89
								T2					6.74	0.55	94.13	11.93	697.07	23.81			0.2	0.02	1.57	0.71	2.49	0.47	2.59	0.35	1.85	0.38					149.54	29.08	107.31	22.15	12.43	2.35	32.74	6.04	11.75	5.21	5.65	1.49
								T3					2.44	0.04	185.84	47.52	702.86	35.62			0.11	0.01	2.82	0.14	4.53	0.81	3.07	0.18	2.51	0.18					87.23	22.15	63.69	9.69	8.73	3.36	12.93	5.04	9.37	1.93	4.69	0.74
								T4					2.49	0.84	170.83	6.1	693.78	17.88			0.11	0.02	2.85	0.62	4.53	0.66	3.18	0.32	2.49	0.15					125.31	9.69	85.85	11.07	8.9	2.01	17.8	1.34	8.78	1.19	1.79	0.74
								T5					4.55	0.43	126.26	35.62	687.76	29.64			0.15	0.02	2.16	0.28	3.63	0.66	2.91	0.32	2.18	0.15					147.46	22.15	101.77	18	13.94	2.69	20.82	2.69	10.19	1.93	3.87	0.74
								T6					6.48	0.44	90.52	17.87	699.42	23.86			0.2	0.01	1.75	0.47	2.54	0.47	2.49	0.24	1.9	0.24					153.69	22.15	107.31	36	15.11	6.04	35.76	6.38	13.31	4.61	5.8	1.19
10	Cd	Verma et al., 2013	Mustard (Brassica Juncea L. cv. Varuna T-59)	Brassicaceae	5 mM	25 μM	Hydroponic experiment pre-incubated with 5 mM SNP 6 hours, then exposed 25 μM Cd for 24 h																						MDA (root)	SD (n=3)			Proline (root)	SD (n=3)			SOD (root)	SD (n=3)							CAT (root)	SD (n=3)			APX (root)
								C																					4.78	0.78			3.76	0.95			37.37	5.26							4.63	0.11			0.069
								T																					3.35	0.52			1.57	0.9			22.11	1.05							1.84	0.16			0.044
11	Cd	Wang et al., 2013	Ryegrass (Lolium perenne L.)	Poaceae	50, 100, 200, 400 μM	100 μM	Hydroponic experiment treated 2 weeks 100 μM SNP was the optimal dose						Biomass	SD (n=3)	Cd content (leaves)	SD (n=3)	Cd content (root)	SD (n=3)	Chlorophyll	SD (n=3)	Carotenoid	SD (n=3)	H2O2 (leaves)	SD (n=3)	H2O2 (root)	SD (n=3)	MDA (leaves)	SD (n=3)	MDA (root)	SD (n=3)					SOD (leaves)	SD (n=3)	SOD (root)	SD (n=3)	POD (leaves)	SD (n=3)	POD (root)	SD (n=3)	CAT (leaves)	SD (n=3)	CAT (root)	SD (n=3)	APX (leaves)	SD (n=3)	APX (root)
								C					4.25	0.11	10.28	1.11	25.11	1.84	1.95	0.32	0.23	0.08	2.54	0.34	4.57	0.11	25.86	2.71	19.58	5.42					89.86	34.56	40.32	18.43	3.63	1.77	8.58	2.83	2.74	0.3	0.64	0.34	1.23	0.35	0.68
								T1					4.42	0.05	9.9	1.11	27.5	2.59	2.57	0.35	0.38	0.11	1.89	0.23	3.29	0.34	19.08	1.94	16.48	8.9					150.92	29.95	58.76	16.13	5.13	2.83	14.34	1.77	5.63	0.75	1.39	0.23	2.78	0.4	1.28
								T2					5.06	0.16	8.97	2.22	29.33	1.11	2.9	0.48	0.46	0.12	1.46	0.17	2.91	0.29	16.37	7.35	13.18	9.28					165.9	29.95	78.34	29.95	5.84	1.77	16.37	1.95	6.05	0.83	1.5	0.98	3.5	0.31	1.77
								T3					5.12	0.13	9.69	2.22	25.81	1.85	2.82	0.35	0.4	0.04	1.86	0.11	3.34	0.34	18.29	7.74	15.1	7.35					154.38	20.74	71.43	18.43	5.4	0.35	15.22	0.89	4.32	0.68	1.35	0.68	3.01	0.35	1.35
								T4					3.94	0.06	10.24	1.11	21.75	3.32	1.86	0.32	0.26	0.11	2.66	0.4	4.83	0.17	27.55	8.12	22.04	2.71					95.62	20.74	43.78	18.43	3.45	0.71	8.5	0.71	3.12	0.67	0.9	0.15	1.5	0.75	0.75
12	Cd	Zhao et al., 2013	Rice (Oryza sativa L.)	Poaceae	0.05, 0.1, 0.2, 0.4 mM	0.2 mM	Hydroponic experiment treated 8 days 0.1 mM SNP was the most efficient for alleviating Cd toxicity		Height	SD (n=3)	Root length	SD (n=3)	Biomass	SD (n=3)	Cd content (leaves)	SD (n=3)	Cd content (root)	SD (n=3)	Chlorophyll	SD (n=3)			H2O2 (leaves)	SD (n=3)	H2O2 (root)	SD (n=3)	MDA (leaves)	SD (n=3)	MDA (root)	SD (n=3)					SOD (leaves)	SD (n=3)	SOD (root)	SD (n=3)	POD (leaves)	SD (n=3)	POD (root)	SD (n=3)	CAT (leaves)	SD (n=3)	CAT (root)	SD (n=3)	APX (leaves)	SD (n=3)	APX (root)
								C	19.29	1.07387	13.99	0.917987	147.23	0.917987	13.14	1.14315	96.12	19.6241	1.89	0.484974			13.17	0.866025	1.38	0.294449	13.27	1.57617	3.95	0.744782					1200	92.3703	225	34.641	210.53	54.6982	500	64.9519	192	27.7128	144	69.282	5.29	0.744782	3.28
								T1	22.34	1.33368	16.21	1.88794	191.19	1.88794	10.16	0.727461	141.48	10.5482	2.94	0.294449			6.5	1.16047	0.8	0.121244	9.91	2.51147	2.51	1.12583					933.33	92.2663	145	21.6506	163.16	27.3491	375	119.078	280	55.4256	348	69.282	3.43	1.22976	2.18
								T2	24.61	1.90526	17.62	1.17779	200.6	1.17779
								T3	21.44	1.10851	16.19	1.54153	153.54	1.54153
								T4	20.52	0.467654	15.87	0.744782	143.7	0.744782
13	Cd	Jhanji et al., 2012	Brassica napus L. (cv.GSL1)	Brassicaceae	200 μg/mL	1, 2, 4 mM	different Cd in soil, Sprrayed with SNP for 70 days, 7 day interval		Height	SD (n=3)	Root length	SD (n=3)	Biomass	SD (n=3)					Chlorophyll	SD (n=3)
								C	116.8	3.13501	16.5	0.519615	41.5	2.63272					0.75	0.190526
								T	127.6	3.23894	19.3	0.450333	44.3	1.95722					0.78	0.207846
								C	110.6	1.87061	12.8	0.606218	35.8	3.67195					0.68	0.138564
								T	119.3	2.75396	15.1	0.363731	42.7	5.55988					0.73	0.173205
								C	95.3	3.44678	9.4	0.848705	31.2	5.45596					0.59	0.0866025
								T	100.2	2.71932	12.8	0.987269	36.7	4.71118					0.62	0.138564
14	Cd	Li and Shao, 2012	Maize (Zea mays L.)	Poaceae	20 μM	5 μM	Hydroponic experiment treated 24 hours with SNP, then 24 hours Cd treatment				Root length	SD (n=3)													H2O2 (root)	SD (n=3)			MDA (root)	SD (n=3)							SOD (root)	SD (n=3)			POD (root)	SD (n=3)							APX (root)
											1.72	0.588897													2.73	0.433013			30.68	6.30466							40.7	3.11769			36.9	4.84974							1.69
											3.43	0.467654													1.55	0.34641			22.73	5.50792							33.4	2.07846			29.5	2.25167							1.34
15	Cd	Panda et al., 2011	Rice (Oryza sativa L.)	Poaceae	100 μM	100 μM	Hydroponic experiment treated 7 days		Height	SD (n=3)	Root length	SD (n=3)											H2O2 (leaves)	SD (n=3)	H2O2 (root)	SD (n=3)	MDA (leaves)	SD (n=3)	MDA (root)	SD (n=3)					SOD (leaves)	SD (n=3)	SOD (root)	SD (n=3)					CAT (leaves)	SD (n=3)	CAT (root)	SD (n=3)
								C	11.99	1.2644	13.19	0.917987											25881	1219.43	52150	4951.99	0.197	0.034641	0.224	0.034641					85.66	15.5192	132	24.1275					1500.14	166.398	186.73	2.97
								T	13.82	0.294449	14.89	0.69282											12945	1629.67	17807	937.611	0.189	0.0173205	0.227	0.0173205					122.66	28.1631	133	35.5763					811.9	131.653	116.38	3.01
16	Cd	Xu et al., 2010	Medicago truncatula	Fabaceae	100 μM	50 μM	Hydroponic experiment treated 2 days										Cd content (root)	SD (n=3)															Proline (root)	SD (n=3)
								C									21.3	10.5482															36.15	8.00207
								T									13.48	10.5482															47.69	10.6521
17	Cd	Xiong et al., 2009b	Rice (Oryza sativa L.cv. Zhonghua11)	Poaceae	0.001, 0.01, 0.05, 0.1, 0.2, 0.5 mM	0.2 mM	Hydroponic experiment treated 10 days 0.1 mM SNP was the optimal dose		Height	SD (n=3)	Root length	SD (n=3)	Biomass	SD (n=3)	Cd content (leaves)	SD (n=3)	Cd content (root)	SD (n=3)	Chlorophyll	SD (n=3)
								C	43.96	2.21703	18.59	1.90526	1.98	0.069282	28.46	14.0816	902.71	98.6057	2.73	0.969948
								T1	44.6	5.17883	18.67	2.21703	2.05	0.034641	20.33	14.0816	1175.15	211.276	3.28	1.38564
								T2	46.74	2.96181	19.57	2.84056	1.2	0.069282
								T3	49.94	3.68927	21.2	2.85788	2.39	0.069282
								T4	51.65	3.68927	22.1	1.90526	2.51	0.069282
								T5	48.23	2.96181	19.44	2.21703	2	0.0866025
								T6	45.67	3.68927	18.7	2.52879	1.85	0.0866025
18	Cd	Xiong et al., 2009a	Rice (Oryza sativa L.cv. Zhonghua11)	Poaceae	200 μM	100 μM	in sterilized agar cultivated for 7 and 14 days
								C
								T
19	Cd	Singh et al., 2008	Wheat (Triticum aestivum L. var.PBW 502)	Poaceae	200 μM	50, 250 μM	Hydroponic experiment treated 24 hours																		H2O2 (root)	SD (n=3)			MDA (root)	SD (n=3)							SOD (root)	SD (n=3)							CAT (root)	SD (n=3)
								C																	28.9	2.73664			34	1.38564							101.37	8.29652							24.11	4.34745
								T																	25.74	3.41214			31.2	1.38564							71.63	6.61643							22.85	3.87979
								C																	41.48	2.06114			37	2.07846							106.21	6.61643							29.3	3.86247
								T																	31.83	3.42946			33.4	2.07846							71.19	9.95929							23.29	3.39482
20	Cd	Laspina et al., 2005	Sunflower (Helianthus annuus L.)	Asteraceae	100 μM	0.5 mM	NO treated 7 days and then Cd treated 10 days (watered with Hoagland solution)						Biomass	SD (n=3)					Chlorophyll	SD (n=3)							MDA (leaves)	SD (n=3)							SOD (leaves)	SD (n=3)							CAT (leaves)	SD (n=3)			APX (leaves)	SD (n=3)
								C					0.07	0.0173205					1.01	0.173205							5.5	0.796743							53.7	1.21244							1.35	0.034641			5.31	0.623538
								T					0.1	0.0173205					1.73	0.294449							4.31	0.640859							40.6	2.25167							2.81	0.0866025			7.97	1.74937
21	Cd	Hsu and Kao, 2004	Rice (Oryza sativa L.cv. Taichung Native1)	Poaceae	100 μM	5 mM	Hydroponic experiment treated 12 days								Cd content (leaves)	SD (n=3)			Chlorophyll	SD (n=3)			H2O2 (leaves)	SD (n=3)			MDA (leaves)	SD (n=3)							SOD (leaves)	SD (n=3)							CAT (leaves)	SD (n=3)			APX (leaves)	SD (n=3)
								C							98.57	47.0079			3.07	0.103923			42.92	2.16506			49.78	3.3775							3.05	1.14315							1.13	0.242487			5.15	1.68009
								T							87.14	39.5947			3.35	0.173205			39.16	4.36477			43.15	4.33013							2.3	0.0519615							0.48	0.0519615			2.54	0.467654
22	Cd	Kaya et al., 2019	Pepper (Capsicum annuum L.)	Solanaceae	0.1 mM	0.1 mM	Hydroponic experiment treated 3 weeks						Biomass	SD (n=3)	Cd content (leaves)	SD (n=3)	Cd content (root)	SD (n=3)					H2O2 (leaves)	SD (n=3)			MDA (leaves)	SD (n=3)			Proline (leaves)	SD (n=3)			SOD (leaves)	SD (n=3)			POD (leaves)	SD (n=3)			CAT (leaves)	SD (n=3)
								C					9.05	2.58076	174.37	20.4036	461.82	88.1787					94.35	37.0486			28.94	6.94552			8.33	3.03109			186.17	36.858			22.49	4.50333			294.74	72.9367
								T					12.62	2.26899	99.97	45.0506	523.64	113.38					62.26	13.1982			19.24	12.7479			6.1	1.38564			143.62	27.6435			12.53	1.78401			131.58	27.3491
23	Cd	Per et al., 2017	Mustard (Brassica Juncea L.)	Brassicacea	100 μM	50 μM	watered Cd at 10 days after sowing, SNP was applied on foliage at 15 days. Each pot with 250mL nutrient solution on alternate days, 30 days sampling						Biomass	SD (n=4)	Cd content (leaves)	SD (n=4)	Cd content (root)	SD (n=4)	Chlorophyll	SD (n=4)			H2O2 (leaves)	SD (n=4)											SOD (leaves)	SD (n=4)											APX (leaves)	SD (n=4)
								C					1.6	0.36	65.29	14.12	290.21	69.94	23.4	2.62			106.9	10.6											7.36	1.46											1.2	0.26
								T					2.58	0.44	37.06	8.24	314.69	69.08	40.8	3.08			35.3	9.4											9.91	1.64											1.8	0.46
24	Cd	Xu et al., 2015	Peanut (Arachis hypogaea L.)	Fabaceae	0.25 mM	200 μM	Hydroponic experiment treated 2 weeks		Height	SD (n=5)	Root length	SD (n=5)	Biomass	SD (n=5)	Cd content (leaves)	SD (n=5)	Cd content (root)	SD (n=5)	Chlorophyll	SD (n=5)			H2O2 (leaves)	SD (n=5)			MDA (leaves)	SD (n=5)							SOD (leaves)	SD (n=5)			POD (leaves)	SD (n=5)			CAT (leaves)	SD (n=5)
								C	13.8	0.5	5.23	0.26	735	10.97	169.86	19.6	728.32	43.52	2.21	0.03			3.45	0.74			19.27	2.4							258.65	14.08			13.95	2.43			2.19	0.24
								T	14.93	0.31	6.08	0.44	863.55	7	117.18	15.24	735.73	46.29	2.26	0.02			2.67	0.3			15.67	1.2							339.59	38.71			17.35	3.15			3.21	0.27
								C	14.09	0.51	5.1	0.28	696.73	9.83	112.28	10.97	744.16	42.47	1.79	0.07			4.5	0.74			13.67	1.6							413.49	45.75			27.29	5.82			2.24	0.3
								T	15.2	0.54	5.58	0.26	780.9	33.15	89.3	6.1	717.58	19.14	2	0.1			3.61	0.91			12.67	0.93							464.52	56.31			30.21	8.01			3.04	0.42
25	Cd	Bai et al., 2015b	Ryegrass (Lolium perenne L.)	Poaceae	100 μM	100 μM	Hydroponic experiment treated 2 weeks								Cd content (leaves)	SD (n=4)	Cd content (root)	SD (n=4)	Chlorophyll	SD (n=4)	Carotenoid	SD (n=4)
								C							332.18	7.88	770.39	25.1	0.95	0.16	0.12	0.006
								T							166.58	15.68	629.48	10.5	0.94	0.18	0.12	0.016
26	Cd	Wang et al., 2014	Boehmeria nivea L.	Urticaceae	100, 400 μM	5 mg/L	Hydroponic experiment treated 3 days 100 μM SNP was the optimal dose		Height	SD (n=3)			Biomass	SD (n=3)									H2O2 (leaves)	SD (n=6)			MDA (leaves)	SD (n=6)							SOD (leaves)	SD (n=6)											APX (leaves)	SD (n=6)
								C	14.6	1.1			11.8	2.6									36.64	17.3424			23.51	18.6651							4.47	3.64974											0.062	0.0318434
								T1	22.8	1.7			21.6	3.3									25.31	9.52852			18.87	6.80958							6.22	2.52297											0.086	0.0269444
								T2	18.7	2.1			19.1	2.7									31.68	15.6032			20.82	8.49973							4.46	4.11514											0.044	0.0293939
27	Cd	Dong et al., 2019b	Peanut (Arachis hypogaea L.)	Fabaceae	250 μM	5, 200 μM	Hydroponic experiment treated 12 days for growth and physiological parameters 21 days for Cd element content		Height	SD (n=3)	Root length	SD (n=3)	Biomass	SD (n=3)	Cd content (leaves)	SD (n=3)	Cd content (root)	SD (n=3)	Chlorophyll	SD (n=3)	Carotenoid	SD (n=3)					MDA (leaves)	SD (n=3)			Proline (leaves)	SD (n=3)			SOD (leaves)	SD (n=6)			POD (leaves)	SD (n=3)			CAT (leaves)	SD (n=3)
								C	21.33	1.53	7.15	0.87	0.73	0.05	3.74	0.54	33.27	14.78	2.58	0.02	0.42	0.02					5.91	1.31			20.38	1.6			213.58	35.43			13.97	3.04			22.33	4.12
								T	23.57	0.51	7.17	0.76	0.77	0.02	2.93	0.12	34.92	9.84	2.9	0.03	0.44	0.02					4.9	1.52			27.25	1.83			207.68	39.37			19.73	2.28			26.22	2.75
								C	14.43	0.51	5.1	0.36	0.59	0.02	74.27	9.84	754.34	63.68	1.9	0.03	0.35	0.01					13.9	2.76			13.97	2.52			149.61	7.87			7.4	1.14			13.63	1.6
								T	20.47	1.36	7.08	0.2	0.71	0.04	31.85	19.66	567.65	39.21	2.33	0.04	0.42	0.03					7.66	1.23			23.02	3.66			184.06	13.78			11.63	1.9			18.89	2.75
28	Cd	Cikili et al., 2019	Black poplar (Populus nigra)	Salicaceae	100 μM	100, 500 μM	Poplar cuttings were exposed to treatments for 21 days						Biomass	SD (n=3)	Cd content (leaves)	SD (n=3)	Cd content (root)	SD (n=3)	Chlorophyll	SD (n=3)	Carotenoid	SD (n=3)	H2O2 (leaves)	SD (n=3)			MDA (leaves)	SD (n=3)															CAT (leaves)	SD (n=3)			APX (leaves)	SD (n=3)
								C					2.58	0.259808	42.7	1.03923	721.7	32.7358	0.544	0.0415692	0.278	0.0121244	24.33	3.79319			13.03	2.30363															67.54	6.33931			1.27	0.155885
								T					3.62	0.484974	75.9	5.19615	683.5	69.1088	0.968	0.0190526	0.488	0.0034641	22.57	2.1131			11.25	2.51147															22.63	3.81051			3.05	0.554256
								C					2.14	0.121244	46.8	1.55885	811	103.057	0.397	0.0034641	0.221	0.0069282	26.62	2.52879			14.96	2.94449															86.41	26.4831			1.3	0.0519615
								T					2.92	0.294449	87.2	4.15692	635.9	82.6188	1.018	0.069282	0.519	0.0034641	22.92	1.69741			11.54	0.415692															55.31	6.35663			2.47	0.294449
29	Cd	Tuan et al., 2011	Pea (Pisum sativum L. cv.Ran)	Fabaceae	500, 1000 μM	25 μM	Hydroponic experiment treated 12-15 days		Height	SD (n=4)	Root length	SD (n=4)	Biomass	SD (n=4)					Chlorophyll	SD (n=4)	Carotenoid	SD (n=4)	H2O2 (leaves)	SD (n=4)			MDA (leaves)	SD (n=4)			Proline (leaves)	SD (n=4)
								C	4.3	0.6	4.5	1.4	0.06	0.014		0.39	0.6755		5.41	0.36	0.41	0.06	1.314	0.002			0.046	0.002			512.3	21.4
								T1	4.1	0.8	4.1	0.4	0.054	0.014		0.32	0.554256		5.54	0.06	0.4	0.002	1.264	0.016			0.059	0.004			416.3	21.4
								T2	5.4	0.6	8.3	1.6	0.078	0.014		0.43	0.744782		5.59	0.2	0.36	0.16	1.531	0.036			0.048	0.002			504	32
30	Cd	Li et al., 2019	Mungbean (Vigna radiata L. R. Wilczek)	Fabaceae	300 μM	5, 7, 9 μM	Primary roots removal, the hypocotyl cuttings were cultured in solution. Treated 5 days									0.35	0.606218										MDA (leaves)	SD (n=10)			Proline (leaves)	SD (n=10)							POD (leaves)	SD (n=10)			CAT (leaves)	SD (n=10)			APX (leaves)	SD (n=10)
								C								0.35	0.606218	1.56	2.702								4.39	2.18197			105.84	18.1831							32.96	25.5196			63.46	21.4402			253.98	37.17
								T								0.2	0.34641	1.65	2.85788								2.7	1.20167			99.51	18.1831							22.2	8.50653			44.12	41.6472			205.97	21.68
								C								0.48	0.831384	3.8	6.58179								5.56	1.04355			112.17	18.1831			29.41	72.0395			43.05	38.2952			58.07	30.2946			257.08	37.17
								T								0.31	0.536936	1.59	2.75396								3.39	2.68794			113.89	14.5465			44.12	108.071			34.3	46.8017			33.33	34.0894			219.91	37.17
								C								0.39	0.6755	1.73	2.99645								3.91	0.252982			143.81	14.5465			12.25	30.0062			92.83	29.7887			65.45	32.8244			284.96	27.88
								T								0.39	0.6755	2.85	4.93634								3.29	2.68794			129.43	32.7296			12.26	30.0307			73.99	72.3213			48.29	84.5593			275.66	65.04
								C								0.48	0.831384	1.8	3.11769								3.06	1.04355			128.85	32.7296			73.52	180.086			158.07	127.63			68.45	70.6769			357.74	49.56
								T								0.35	0.606218	1.8	3.11769								2.81	0.411096			134.03	18.1831			58.82	144.079			136.55	25.5196			46.93	32.8244			376.33	43.36
31	Cd	Singh and Shah, 2014	Rice (Oryza sativa L.)	Poaceae	50 μM	50 μM	watered with Hoagland solution for 7 days, maintained at field saturation capacity											1.7	2.94449																								CAT (leaves)	SD (n=3)	CAT (root)	SD(n=3)
								C										2.76	4.78046																								285.44	3.88	327.27	52.52
								T										5.1	8.83346																								201.94	7.77	222.22	4.04
32	Cd	Li et al., 2012	Alfalfa (Medicago sativa L.)	Poaceae	100 μM	100 μM	Hydroponic experiment treated 6/12 hours						Biomass	SD (n=3)				2.01	3.48142																SOD (leaves)	SD (n=3)			POD (leaves)	SD (n=3)							APX (leaves)	SD (n=3)
								C					0.054	0.00173205																					10.12	2.42487			3.91	0.173205							0.77	0.0866025
								T					0.066	0.0034641																					13.99	3.42946			4.98	0.294449							0.49	0.121244
33	Cd	Singh et al., 2020	Wheat (Triticum aestivum L. )	Poaceae	100 μM	100 μM	Hydroponic experiment treated 7 days						Biomass	SD (n=6)	Cd content (leaves)	SD (n=6)	Cd content (root)	SD (n=6)	Chlorophyll	SD (n=6)			H2O2 (leaves)	SD (n=6)			MDA (leaves)	SD (n=6)							SOD (leaves)	SD (n=6)							CAT (leaves)	SD (n=6)			APX (leaves)	SD (n=6)
								C					588	36.0075	466	33.0681	1441	113.411	1.32	0.0832827			1920.46	162.989			975.58	150.105							772.06	72.0395							575.44	30.0062			1338.24	180.086
								T					634	39.1918	341	23.9805	1288	99.9392	1.64	0.102879			1744.61	92.8357			779.44	150.178							882.35	108.071							612.72	30.0307			1419.12	144.079
34	Cd	Zhang et al., 2020	Ryegrass (Lolium perenne L.)	Poaceae	50 μM	100 μM	Hydroponic experiment treated 2 weeks								Cd content (leaves)	SD (n=3)	Cd content (root)	SD (n=3)					H2O2 (leaves)	SD (n=3)	H2O2 (root)	SD (n=3)	MDA (leaves)	SD (n=3)	MDA (root)	SD (n=3)					SOD (leaves)	SD (n=3)	SOD (root)	SD (n=3)	POD (leaves)	SD (n=3)	POD (root)	SD (n=3)	CAT (leaves)	SD (n=3)	CAT (root)	SD (n=3)	APX (leaves)	SD (n=3)	APX (root)
								C							27.63	2.87	101.2	3.59					2.39	0.08	4.3	0.08	30.64	1.75	17.2	2.62					102.65	2.71	58.79	11.76	73.94	1.53	194.79	3.09	1.48	0.27	0.48	0.17	2.19	0.18	1.49
								T							24.04	2.59	114.47	2.87					1.72	0.05	3.32	0.27	25.14	0.52	13.9	1.75					131.14	6.33	92.25	4.52	110.63	3.09	203.49	4.65	1.33	0.16	0.62	0.14	4.4	0.72	2.78
35	Cd	Nabaei and Amooaghaie, 2020	Catharanthus roseus (L.) G. Don	Apocynaceae	200 μM	50, 100, 200 mg Cd kg-1 soil	The soil of pots was contaminated with Cd, the SNP was sprayed, which repeated four times at 15-day intervals. 4-month-old plants were harvested.						Biomass	SD (n=3)	Cd content (leaves)	SD (n=3)	Cd content (root)	SD (n=3)	Chlorophyll	SD (n=3)			H2O2 (leaves)	SD (n=3)															POD (leaves)	SD (n=3)			CAT (leaves)	SD (n=3)
								C					2.76	0.6755	11.4	2.702	28.5	3.11769	5.85	0.831384			16.58	0.969948															31.9	5.81969			13.6	5.4906
								T					2.94	0.554256	15.7	2.85788	35.93	3.11769	6.47	0.536936			14.02	5.42132															39.21	9.07595			17.55	6.87624
								C					1.99	0.744782	30.6	6.58179	70.56	2.94449	4.89	0.6755			22.75	3.44678															71.48	8.24456			56.71	4.12228
								T					2.34	0.606218	42.5	2.75396	77.1	4.78046	5.37	0.6755			17.91	3.27358															82.57	4.97099			63.64	4.8151
								C					1.17	0.606218	46.7	2.99645	125.5	8.83346	3.75	0.831384			47.58	9.87269															52.28	11.5355			30.53	8.24456
								T					1.51	0.34641	55.4	4.93634	144.6	3.48142	4.52	0.606218			40.03	3.44678															55.32	6.59911			47.94	7.55174
36	As	Singh et al., 2009	Rice (Oryza sativa L)	Poaceae	50 μM	25, 50 μM	Hydroponic experiment treated 4, 8, 24 hours				Root length	SD (n=5)					As content (root)	SD (n=5)							H2O2 (root)	SD (n=5)			MDA (root)	SD (n=5)							SOD (root)	SD (n=5)							CAT (root)	SD (n=5)			APX (root)
								C			4.9	0.357771					111.8	15.9879							22.22	2.14663			31.79	2.21371							28.07	0.223607							4.91	0.603738			15.75
								T			5.7	0.290689					64.2	9.57037							14.57	1.60997			26.16	4.44978							20.05	6.7082							2.53	0.357771			10.14
								C			4	0.290689					196	27.7272							28.67	2.66092			39.4	2.21371							40.62	6.7082							7.44	0.603738			33.29
								T			5.1	0.268328					94	14.5121							19.11	5.3442			28.97	5.18768							25.75	6.7082							4.21	0.603738			12.19
37	As	Jin et al., 2010	Tall fescue (Festuca arundinacea cv.Arid3)	Poaceae	100 μM	25 μM	Hydroponic experiment treated 4, 8 days						Biomass	SD (n=3)									H2O2 (leaves)	SD (n=3)			MDA (leaves)	SD (n=3)							SOD (leaves)	SD (n=3)							CAT (leaves)	SD (n=3)			APX (leaves)	SD (n=3)
								C					0.55	0.09									0.4	0.06			4.11	0.84							18.44	3.13							13.89	1.85			126.42	18.87
								T					0.75	0.16									0.33	0.09			3.05	0.42							22.34	3.75							15.93	1.48			156.62	11.32
								C					0.78	0.19									0.6	0.06			5.79	1.79							16.41	2.19							10.37	1.85			103.77	11.32
								T					1.3	0.5									0.43	0.17			4.11	0.63							19.13	2.5							13.7	1.02			143.4	15.09
38	As	Ismail et al., 2012	Mungbean (Vigna radiata)	Fabaceae	75 μM	25, 50, 100 μM	the seed were placed in a Petri dish containing filter paper moistened with 20 mL of treatment solution for 5 days						Biomass	SD (n=3)	As content (leaves)	SD (n=3)							H2O2 (leaves)	SD (n=3)			MDA (leaves)	SD (n=3)							SOD (leaves)	SD (n=3)							CAT (leaves)	SD (n=3)
								C					0.07	0.002	1.2	0.1							19.61	2.94			12.62	0.97							8.15	1.18							0.28	0.03
								T					0.05	0.003	0.16	0.03							14.7	1.96			5.1	1.94							6.96	0.3							0.25	0.06
								C					0.1	0.007	6.69	0.2							56.37	4.9			30.83	0.97							20.41	0.89							0.97	0.03
								T					0.09	0.01	4.38	0.3							22.55	4.9			17.96	1.94							12.34	0.89							1.35	0.09
								C					0.12	0.01	14.25	0.25							77.94	2.94			42.23	0.97							24.91	0.59							1.53	0.18
								T					0.1	0.01	9.49	0.4							52.94	6.86			32.52	0.97							19.92	0.001							2.41	0.35
39	As	Talukdar et al., 2013	Bean legume (Phaseolus vulgaris L. cv.VL63)	Fabaceae	100 μM	50 μM	Hydroponic experiment treated 7 days		Height	SD (n=4)	Root length	SD (n=4)	Biomass	SD (n=4)	As content (leaves)	SD (n=4)	As content (root)	SD (n=4)			Carotenoid	SD (n=4)	H2O2 (leaves)	SD (n=4)	H2O2 (root)	SD (n=4)	MDA (leaves)	SD (n=4)	MDA (root)	SD (n=4)					SOD (leaves)	SD (n=4)	SOD (root)	SD (n=4)					CAT (leaves)	SD (n=4)	CAT (root)	SD (n=4)	APX (leaves)	SD (n=4)	APX (root)
								C	2.29	0.04	1.3	0.02	0.165	0.004	0.19	0.02	0.42	0.06			0.76	0.36	8.75	3.34	17.92	4.16	14.42	7.7	15.77	10					160	50	230	40					15.16	5.8	7.74	3.22	60	40	32.86
								T	4.19	0.1	3.12	0.16	0.26	0.002	0.08	0.02	0.13	0.04			1.29	0.56	4.58	4.16	7.92	5	3.85	4.62	3.08	3.84					55	40	85	35					12.42	8.38	5.48	3.22	81.42	45.72	84.29
40	As	Singh et al., 2013	Sponge gourd (Luffa acutangula L. Roxb)	Cucurbitaceae	100 μM	5, 50 μM	preated with SNP for 24 hours and then exposed with As for 7 days		Height	SD (n=6)	Root length	SD (n=6)			As content (leaves)	SD (n=6)	As content (root)	SD (n=6)			Carotenoid	SD (n=6)	H2O2 (leaves)	SD (n=6)			MDA (leaves)	SD (n=6)							SOD (leaves)	SD (n=6)							CAT (leaves)	SD (n=6)			APX (leaves)	SD (n=6)
								C	23.21	5.2664	13.42	2.52297			10.8	0.538888	26.7	1.4452			0.503	0.0293939	345.34	52.4681			38.75	6.12372							73.9	5.14393							1614.2	51.9292			24714.8	267.484
								T	24.57	3.15984	14.32	2.20454			3.2	0.195959	14.9	0.881816			0.523	0.0416413	208.99	26.1116			60.63	10.7288							75.7	5.87878							1685.2	65.6463			34857.8	329.456
								C	21.49	3.15984	12.06	1.59217			62.4	3.50277	218.6	12.2964			0.478	0.00293939	496.2	65.6708			60.63	10.7288							64.1	3.91918							1786.8	76.4241			22000.4	355.666
								T	23.49	4.21312	13.42	1.59217			7.2	0.416413	116.9	6.56463			0.507	0.0293939	249.57	25.9156			36.88	4.60504							84.6	8.32827							1928.9	59.5226			30286.3	314.27
41	As	Farnese et al., 2013	Pistia stratiotes	Araceae	0.1 mg/L	1.5 mg/L	Hydroponic experiment treated 24 hours								As content (leaves)	SD (n=3)	As content (root)	SD (n=3)					H2O2 (leaves)	SD (n=3)	H2O2 (root)	SD (n=3)									SOD (leaves)	SD (n=3)	SOD (root)	SD (n=3)					CAT (leaves)	SD (n=3)	CAT (root)	SD (n=3)	APX (leaves)	SD (n=3)	APX (root)
								C							0.19	0.0173205	1.34	0.0519615					0.65	0.034641	1.12	0.0866025									0.12	0.0519615	0.18	0.0519615					152.78	19.2431	11.11	0.0866025	0.98	0.173205	0.082
								T							0.19	0.0866025	1.31	0.103923					0.47	0.207846	0.98	0.110851									0.078	0.0294449	0.12	0.069282					361.11	19.2431	13.89	2.13042	1.14	0.242487	0.21
42	As	Silveira et al., 2015	Lettuce (Lactuca sativa L.)	Asteraceae	100 μM	50 μM	Hydroponic experiment treated 4, 12, 24 hours																H2O2 (leaves)	SD (n=3)			MDA (leaves)	SD (n=3)							SOD (leaves)	SD (n=3)							CAT (leaves)	SD (n=3)			APX (leaves)	SD (n=3)
								C															319.04	13.9257			23.5	10.4096							3.55	0.242487							210	103.923			0.96	0.467654
								T															229.22	13.9257			12.02	10.2018							1.87	0.952628							109.71	29.6874			0.99	0.294449
								C															449.06	46.4363			25.28	3.39482							3.88	0.294449							168.86	103.923			1.13	0.415692
								T															270.78	13.9257			8.71	7.22265							1.78	0.900666							86.57	86.1176			1.03	0.623538
								C															396.78	60.362			23.07	5.3174							4.28	0.69282							215.14	100.961			2.31	0.32909
33								T															256.03	102.156			9.26	7.22265							1.77	0.952628							156.86	29.6874			1.59	0.450333
43	As	Singh et al., 2016	Rice (Oryza sativa L.)	Poaceae	100 μM	25, 50 μM	Hydroponic experiment treated 7 days		Height	SD (n=5)	Root length	SD (n=5)	Biomass	SD (n=5)					Chlorophyll	SD (n=5)	Carotenoid	SD (n=5)	H2O2 (leaves)	SD (n=5)	H2O2 (root)	SD (n=5)	MDA (leaves)	SD (n=5)	MDA (root)	SD (n=5)					SOD (leaves)	SD (n=5)	SOD (root)	SD (n=5)					CAT (leaves)	SD (n=5)	CAT (root)	SD (n=5)	APX (leaves)	SD (n=5)	APX (root)
								C	24.78	0.5	3.13	0.63	0.21	0.08					1.69	0.06	0.16	0.005	2307.69	307.69	2769.23	307.69	4.77	0.23	8.64	0.91					88.16	10.53	78.95	7.89					6.05	0.26	8.29	0.79	0.86	0.08	1.08
								T	31.65	0.9	4	0.45	0.26	0.12					2.32	0.01	0.1659	0.001	1500	615.38	2307.69	304.64	2.95	0.68	6.59	0.68					52.63	10.53	43.42	10.53					4.47	0.48	0.48	0.53	0.38	0.07	0.52
								C	22.25	0.5	2.25	0.29	0.15	0.07					1.4	0.11	0.16	0.004	2730.77	306.54	3846.15	307.54	5.45	0.45	11.14	0.91					103.95	5.26	61.63	15.79					9.08	0.53	0.53	0.79	0.96	0.21	1.01
34								T	28.5	1.29	3.5	0.41	0.24	0.17					2.14	0.04	0.156	0.003	1653.85	461.54	2807.69	304.74	3.3	0.23	8.52	1.36					81.58	10.53	78.95	10.53					4.87	0.26	7.89	1.58	0.38	0.08	0.87
44	As	Singh et al., 2017	Rice (Oryza sativa ssp. Indica IC-115730)	Poaceae	0.5 mM	25 μM	Hydroponic experiment treated 4, 12 days				Root length	SD (n=3)	Biomass	SD (n=3)			As content (root)	SD (n=3)
								C			6.69	0.63	7.16	2.26			674.19	38.71
								T			8.31	0.64	10.27	1.88			406.45	25.81
45	As	Praveen and Gupta, 2018	Rice (Oryza sativa var. Pusa Basmati)	Poaceae	100 μM	150 μM	SNP was given 1 days before, then As treated for 48 hours		Height	SD (n=3)	Root length	SD (n=3)	Biomass	SD (n=3)	As content (leaves)	SD (n=3)	As content (root)	SD (n=3)	Chlorophyll	SD (n=3)	Carotenoid	SD (n=3)	H2O2 (leaves)	SD (n=3)	H2O2 (root)	SD (n=3)	MDA (leaves)	SD (n=3)	MDA (root)	SD (n=3)	Proline (leaves)	SD (n=3)	Proline (root)	SD (n=3)	SOD (leaves)	SD (n=3)	SOD (root)	SD (n=3)					CAT (leaves)	SD (n=3)	CAT (root)	SD (n=3)	APX (leaves)	SD (n=3)	APX (root)
								C	7.5	0.799	4.5	0.194	0.012	0.0002	0.059	0.006	0.48	0.03	1.3	0.22	0.0029	0.0002	62.15	4.6	33.8	4.14	37.91	4.64	41.39	4.64	60.08	3.68	35.87	3.68	43.1	3.63	49.71	3.27					7.15	1.32	10.99	1.33	72.71	8.36	76.18
								T	10	0.589	8.2	0.917	0.016	0.0003	0.049	0.006	0.45	0.03	1.87	0.17	0.0031	0.0004	57.97	3.68	31.69	3.69	30.63	1.99	35.1	1.99	49.71	2.31	29.63	2.77	40.35	5.09	45.52	4.72					4.37	0.79	8.97	0.79	58.49	6.68	70.02
46	As	Praveen et al., 2019	Brassica juncea L.	Brassicaceae	100 μM	150 μM	SNP was given 1 days before, then As treated for 48 hours												Chlorophyll	SD (n=3)	Carotenoid	SD (n=3)													SOD (leaves)	SD (n=3)	SOD (root)	SD (n=3)					CAT (leaves)	SD (n=3)	CAT (root)	SD (n=3)	APX (leaves)	SD (n=3)	APX (root)
								C											0.25	0.04	0.003	0.001													1.64	0.4	2.38	0.42					10.31	2.89	13.74	3.18	1.73	0.57	2.25
								T											0.46	0.07	0.005	0.001													1.21	0.4	1.96	0.38					7.26	2.17	9.75	2.02	1.64	0.34	2.1
47	As	Farnese et al., 2017	Pistia stratiotes L.	Araceae	0.1 mg/L	1.5 mg/L	Hydroponic experiment treated 24 hours
								C
								T
48	As	Singh et al., 2017	Rice (Oryza sativa L.)	Poaceae	30 μM	25 μM	Hydroponic experiment treated 7 days		Height	SD (n=3)	Root length	SD (n=3)	Biomass	SD (n=3)	As content (leaves)	SD (n=3)	As content (root)	SD (n=3)	Chlorophyll	SD (n=3)					H2O2 (root)	SD (n=3)											SOD (root)	SD (n=3)							CAT (root)	SD (n=3)			APX (root)
								C	16.83	1	3.75	0.2	0.164	0.01	57.19	2.9	576.9	36.6	1.56	0.03					1157.89	147.37											57.78	7.78							8.14	0.04			0.64
								T	25.83	1.7	5.09	0.4	0.262	0.02	22.14	1.4	370.5	21.4	2.71	0.07					589.47	84.21											34.44	3.33							4.96	0.28			0.38
49	As	Hasanuzzaman and Fujita, 2013	Wheat (Triticum aestivum L.)	Poaceae	0.25 mM	0.25, 0.5 mM	Petri plates cultured grown under for 3 days												Chlorophyll	SD (n=3)			H2O2 (leaves)	SD (n=3)			MDA (leaves)	SD (n=3)			Proline (leaves)	SD (n=3)											CAT (leaves)	SD (n=3)			APX (leaves)	SD (n=3)
								C											0.66	0.0173205			10.17	4.03568			37.69	13.3195			2.94	0.173205											41.67	21.6506			0.71	0.207846
								T											0.5	0.0173205			14	1.85329			67.69	18.6542			3.78	0.311769											37.5	17.3205			0.75	0.398372
								C											0.74	0.0866025			8.04	3.42946			29.23	5.33472			3.03	0.190526											54.17	31.7485			0.73	0.311769
								T											0.68	0.0173205			10.5	4.62458			45.38	15.9868			4.42	0.433013											62.5	23.0882			0.76	0.363731
50	As	Namdjoyan and Kermanian, 2013	Watercress (Nasturtium officinale R.Br.)	Brassicaceae	100 μM	25, 50, 75, 100 μM	Hydroponic experiment treated 7 days						Biomass	SD (n=5)	As content (leaves)	SD (n=5)	As content (root)	SD (n=5)	Chlorophyll	SD (n=5)			H2O2 (leaves)	SD (n=5)	H2O2 (root)	SD (n=5)	MDA (leaves)	SD (n=5)	MDA (root)	SD (n=5)	Proline (leaves)	SD (n=5)	Proline (root)	SD (n=5)	SOD (leaves)	SD (n=5)	SOD (root)	SD (n=5)					CAT (leaves)	SD (n=5)	CAT (root)	SD (n=5)	APX (leaves)	SD (n=5)	APX (root)
								C					3.83	0.223607	623	64.846	75	4.47214	0.56	0.0447214			25.04	3.66715	13.14	3.66715	17.84	2.6162	5.41	2.6162	0.05	0.00447214	0.02	0.0223607	13.45	4.89699	5.4	3.80132					0.65	0.0894427	0.29	0.0447214	0.42	0.178885	0.83
								T					2.58	1.18512	624	38.0132	93	11.1803	0.63	0.0447214			19.5	4.58394	7.6	3.66715	13.74	1.96774	6.14	3.26466	0.03	0.00223607	0.02	0.0111803	9.8	2.728	4.43	2.728					0.84	0.245967	0.28	0.111803	0.5	0.178885	1.04
								C					3.34	0.559017	841	78.2624	109	17.8885	0.48	0.0447214			21.82	7.3343	21.96	7.3343	23.54	7.8486	7.46	3.91312	0.07	0.0156525	0.04	0.00447214	17.74	3.80132	5.42	2.728					0.68	0.134164	0.3	0.111803	0.47	0.134164	0.96
								T					2.48	0.715542	667	69.3181	189	29.0689	0.62	0.0447214			20.32	2.75036	10.47	5.50073	9.65	3.26466	5.99	1.96774	0.04	0.00447214	0.02	0.0178885	9.83	2.728	4.46	3.80132					1.02	0.245967	0.38	0.0894427	0.59	0.111803	1.15
								C					3.02	0.693181	1192	116.276	116	38.0132	0.34	0.067082			39.82	13.7742	27.51	10.107	28.22	9.14552	10.67	10.4648	0.09	0.0201246	0.06	0.0111803	21.67	9.25732	5.81	3.80132					0.73	0.134164	0.29	0.156525	0.48	0.268328	1.09
								T					2.48	0.447214	694	76.0263	315	64.846	0.58	0.0447214			22.99	6.41752	11.5	3.66715	5.85	1.96774	6.14	2.6162	0.04	0.0134164	0.02	0.0201246	10.09	2.728	4.97	2.728					1.35	0.134164	0.51	0.156525	0.65	0.111803	1.39
								C					1.15	1.29692	3057	1142.63	226	73.7902	0.21	0.067082			54.6	21.1085	30.59	19.2749	42.69	7.8486	18.57	10.4648	0.13	0.0111803	0.07	0.0134164	30.11	19.6327	7.05	5.99266					0.64	0.111803	0.25	0.0894427	0.4	0.245967	1.04
								T					2.28	1.364	731	100.623	342	140.872	0.56	0.0223607			23.2	6.41752	11.91	5.50073	2.92	5.2324	6.14	3.91312	0.04	0.00223607	0.02	0.00223607	10.12	2.728	5.36	2.728					1.79	0.268328	0.84	0.290689	1.09	0.447214	1.88
51	As	Mohamed et al., 2016	Faba bean (Vicia faba L.)	Fabaceae	100 μM	100, 200, 400 μM	As was irrigated in soil, SNP was sprayed for 45 days		Height	SD (n=10)	Root length	SD (n=10)	Biomass	SD (n=10)					Chlorophyll	SD (n=3)	Carotenoid	SD (n=3)					MDA (leaves)	SD (n=3)
								C	53	7.90569	28	3.47851	1.88	0.0948683					22.35	2.59808	3.48	0.69282					223.2	10.9119
								T	60	4.74342	34	3.79473	2.68	0.158114					27.62	2.77128	4.85	0.866025					191.3	8.66025
								C	46	4.42719	21	2.84605	1.71	0.0632456					18.29	1.90526	2.63	0.34641					249.7	11.4315
								T	54	3.16228	25	3.16228	2.28	0.0948683					24.23	2.25167	3.92	0.69282					207.3	10.5655
								C	36	3.79473	11	1.26491	1.5	0.0632456					12.15	1.38564	2.14	0.34641					276.7	12.2976
								T	41	5.05964	15	1.89737	1.89	0.126491					20.28	1.73205	3.02	0.34641					233	11.9512
52	As	Shukla and Singh, 2015	Vicia faba L.	Fabaceae	0.02 mM	0.25, 0.5 mM	Seeds were treated in As for 6 hours. the other half were pretreated with SNP for 12 hours followed by As treated for 6 hours								As content (leaves)	SD (n=6)	As content (root)	SD (n=6)			Carotenoid	SD (n=6)	H2O2 (leaves)	SD (n=6)											SOD (leaves)	SD (n=6)							CAT (leaves)	SD (n=6)			APX (leaves)	SD (n=6)
								C							20.4	0.832827	44.6	1.4452			0.506	0.0342929	222.22	136.094											74.9	3.42929							1612.2	54.1337			24714.8	265.525
								T							42.6	1.37171	86.7	4.84999			0.48	0.00489898	344.44	136.094											63.1	3.18434							1788.8	78.8736			22210.2	343.418
								C							68.2	3.96817	220.4	6.44216			0.37	0.0146969	488.89	136.094											58.2	5.38888							1882.6	64.6665			19000	350.767
								T							8.2	0.0979796	32.4	0.930806			0.526	0.0465403	177.78	81.6415											75.3	6.85857							1687.3	69.5655			34859.6	334.845
								C							14.7	0.465403	48.3	0.612372			0.509	0.0318434	233.33	95.2607											82.2	7.83837							1930.9	64.4216			30288.4	318.924
								T							16.8	2.52297	114.8	4.16413			0.468	0.0416413	288.89	122.474											84.3	6.36867							2104.2	59.0327			29240.2	305.206
53	As	Karam et al., 2017	Coriander (Coriandrum sativum L.)	Apiaceae	100 μM	200 μM	seedlings were pretreated with SNP for 72 hours, then irrrigated by Hoag for 6 days						Biomass	SD (n=3)							Carotenoid	SD (n=3)	H2O2 (leaves)	SD (n=3)			MDA (leaves)	SD (n=3)
								C					0.21	0.00173205							1.7	0.69282	27.45	4.84974			0.42	0.034641
								T					0.32	0.0034641							3	0.519615	17.96	2.80592			0.21	0.0173205
54	As	Shukla et al., 2015	Barley (Hordeurm vulgare L.)	Poaceae	40 μM	25, 50, 100 μM	seeds were germinated in vermiculite with SNP for 1 day, then grown in As for 30 days								As content (leaves)	SD (n=3)											MDA (leaves)	SD (n=3)			Proline (leaves)	SD (n=3)			SOD (leaves)	SD (n=3)							CAT (leaves)	SD (n=3)			APX (leaves)	SD (n=3)
								C							137.03	11.241											14.94	2.77128			34.93	6.02754			0.42	0.069282							0.19	0.034641			2.01	0.294449
								T							184.87	11.241											11.73	1.76669			31.3	4.52065			0.38	0.0519615							0.16	0.034641			1.63	0.242487
								C							158.11	19.6588											16.84	2.26899			41.3	5.52524			0.58	0.0866025							0.24	0.034641			2.43	0.433013
								T							222.16	8.43509											13.63	2.0265			33.77	6.52983			0.39	0.0519615							0.17	0.034641			1.75	0.207846
								C							169.46	11.241											21.43	3.2909			44.35	6.02754			0.45	0.069282							0.22	0.034641			2.45	0.363731
								T							248.92	11.241											14.43	1.76669			31.45	5.02295			0.4	0.0519615							0.18	0.0173205			1.73	0.207846
55	As	Ahmad et al., 2019	Faba bean (Vicia faba L.)	Fabaceae	100 μM, 200 μM	10 Mm, 20 mM	Hydroponic experiment treated 5 weeks				Root length	SD (n=5)	Biomass	SD (n=5)	As content (leaves)	SD (n=5)	As content (root)	SD (n=5)	Chlorophyll	SD (n=5)			H2O2 (leaves)	SD (n=5)			MDA (leaves)	SD (n=5)			Proline (leaves)	SD (n=5)			SOD (leaves)	SD (n=5)							CAT (leaves)	SD (n=5)			APX (leaves)	SD (n=5)
								C			12.16	3.44354	1.03	0.223607	347.32	87.2514	499.51	122.156	1.01	0.290689			3.22	0.827345			3.73	1.00623			47.88	8.13929			96.24	21.511							66.61	16.2115			3.93	0.782624
								T1			15.08	4.58394	1.16	0.268328	249.76	52.3464	429.27	87.2514	1.15	0.245967			2.81	0.603738			2.69	0.424853			63.44	16.2562			114.29	31.8416							78.03	16.4351			4.17	0.760263
								T2			18.52	5.74669	1.26	0.31305	171.71	34.905	300.49	69.81	1.21	0.290689			2.15	0.603738			2.5	0.424853			66.67	16.2562			128.72	32.0652							80.44	16.1891			4.36	0.715542
								C			9.36	2.28079	0.78	0.178885	499.51	122.156	698.54	157.061	0.8	0.245967			4.03	0.827345			5.16	1.29692			87.88	21.6899			109.47	26.8999							84.55	20.2588			4.73	1.18512
								T1			10.73	2.28079	0.84	0.134164	347.32	69.81	600.98	139.62	0.91	0.245967			2.97	0.715542			3.6	1.00623			60.61	10.8449			137.14	27.1235							96.88	20.2141			5.01	0.782624
								T2			12.36	3.42118	0.89	0.201246	249.76	52.3464	499.51	104.715	0.95	0.201246			2.58	0.603738			2.56	0.581378			64.24	13.5506			140.75	27.3471							100.19	20.1917			5.07	1.20748
56	As	Souri et al., 2020	Isatis cappadocica	Brassicaceae	200 μM	1000 μM	Hydroponic experiment treated 5 days								As content (leaves)	SD (n=6)							H2O2 (leaves)	SD (n=6)			MDA (leaves)	SD (n=6)			Proline (leaves)	SD (n=6)			SOD (leaves)	SD (n=6)			POD (leaves)	SD (n=6)			CAT (leaves)	SD (n=6)			APX (leaves)	SD (n=6)
								C							533.25	154.318							7.44	4.26211			2.09	0.955301			8.62	5.04595			43.16	14.8194			43.13	69.1246			42.19	26.0381			3667.81	754.982
								T							420.75	143.295							3.7	2.49848			0.91	0.661362			14.36	7.47094			64.33	21.5555			45.27	66.7976			52.49	24.4214			6842.47	4076.88
57	Cu	Yu et al., 2005	Rice (Oryza sativa L.cv.Taichung Native 1)	Poaceae	100 μM	10 mM	Hydroponic experiment treated 12 days																H2O2 (leaves)	SD (n=4)			MDA (leaves)	SD (n=4)							SOD (leaves)	SD (n=4)
								C															31.91	5.38			106.05	17.16							1.63	0.9
								T															52.1	5.42			89.35	12.94							0.64	0.22
58	Cu	Tewari et al., 2008	Ginseng (Panax ginseng C.A. Meyer)	Araliaceae	100 μM	50 μM	seedlings were incorporated in the MS medium for 24 hours																		H2O2 (root)	SD (n=6)			MDA (root)	SD (n=6)							SOD (root)	SD (n=6)			POD (root)	SD (n=6)			CAT (root)	SD (n=6)			APX (root)
								C																	26.79	25.3767			37	25.7196							47.92	16.3381			138.18	4.45807			42.34	21.3106			0.81
								T																	16.07	16.632			21.5	12.2474							60.83	8.1568			160.23	8.91614			47.89	10.6553			0.97
59	Cu	Zhang et al., 2009	Tomato (Lycopersicon esculentum Mill cv. Meigui)	Solanaceae	100 μM	50 μM	Hydroponic experiment treated 8 days		Height	SD (n=3)													H2O2 (leaves)	SD (n=3)	H2O2 (root)	SD (n=3)	MDA (leaves)	SD (n=3)	MDA (root)	SD (n=3)					SOD (leaves)	SD (n=3)	SOD (root)	SD (n=3)	POD (leaves)	SD (n=3)	POD (root)	SD (n=3)	CAT (leaves)	SD (n=3)	CAT (root)	SD (n=3)	APX (leaves)	SD (n=3)	APX (root)
								C	14.17	2.08													44.17	10	8.67	0.5	3.5	0.33	2.73	0.57					172.22	38.89	90.91	36.36	3.88	0.38	9.09	4.55	1.57	0.17	0.29	0.05	1.11	0.47	0.81
								T	19.38	2.92													23.33	5.83	5.83	1	2.3	0.43	1.73	0.57					230.56	41.67	168.18	21.82	5.44	0.56	19.55	7.5	0.87	0.35	0.17	0.056	2	0.58	1.58
60	Cu	Wang et al., 2010	Tomato	Solanaceae	100 μM	1 μM	Hydroponic experiment treated 24 hours												Chlorophyll	SD (n=3)			H2O2 (leaves)	SD (n=3)			MDA (leaves)	SD (n=3)							SOD (leaves)	SD (n=3)							CAT (leaves)	SD (n=3)
								C											41.14	14.5665			126.37	31.7658			0.86	0.173205							327.2	106.521							29.49	6.6684
								T											80.18	24.9589			75.92	26.4831			0.45	0.14376							487.95	159.626							42.31	14.9822
61	Cu	Cui et al., 2010	Tomato (Lycopersicon esculentum Mill cv. Meigui)	Solanaceae	100 μM	50 μM	Hydroponic experiment treated 8 days		Height	SD (n=3)													H2O2 (leaves)	SD (n=3)	H2O2 (root)	SD (n=3)	MDA (leaves)	SD (n=3)	MDA (root)	SD (n=3)					SOD (leaves)	SD (n=3)	SOD (root)	SD (n=3)	POD (leaves)	SD (n=3)	POD (root)	SD (n=3)	CAT (leaves)	SD (n=3)	CAT (root)	SD (n=3)	APX (leaves)	SD (n=3)	APX (root)
								C	14.43	2.03													42.77	5.33	8.38	4.57	3.36	0.32	2.65	0.56					171.8	37.61	94.02	35.9	3.92	0.44	9.38	4.36	1.52	0.17	0.29	0.07	1.14	0.44	0.83
								T	19.58	0.81													22.84	5.84	5.71	2.79	2.26	0.44	1.69	0.58					227.35	42.74	170.94	27.35	5.45	0.87	19.26	3.34	0.83	0.16	0.16	0.12	2.04	0.19	1.64
62	Cu	Dong et al., 2013	Tomato (Lycopersicon esculentum Mill cv. Meigui)	Solanaceae	100 μM	50 μM	Hydroponic experiment treated 8 days		Height	SD (n=3)
								C	14.37	0.97
								T	19.55	1.04
63	Cu	Dong et al., 2014	Ryegrass (Lolium perenne L.)	Poaceae	50, 100, 200, 400 μM	200 μM	Hydroponic experiment treated 2 weeks 100 μM SNP was the best		Height	SD (n=20)			Biomass	SD (n=10)					Chlorophyll	SD (n=3)	Carotenoid	SD (n=3)	H2O2 (leaves)	SD (n=3)	H2O2 (root)	SD (n=3)	MDA (leaves)	SD (n=3)	MDA (root)	SD (n=3)					SOD (leaves)	SD (n=3)	SOD (root)	SD (n=3)	POD (leaves)	SD (n=3)	POD (root)	SD (n=3)	CAT (leaves)	SD (n=3)	CAT (root)	SD (n=3)	APX (leaves)	SD (n=3)	APX (root)
								C	17.08	2.02			1.51	0.06					1.98	0.31	0.21	0.03	2.56	0.08	4.64	0.17	27.33	2.75	25.75	5.51					93.14	35.49	44.15	16.84	9.03	1.59	21.73	2.77	3.5	0.43	0.86	0.71	1.24	0.38	0.68
								T1	19.21	2.62			1.97	0.07					2.59	0.37	0.35	0.05	1.94	0.17	3.32	0.29	19.75	1.93	19.69	9.1					151.84	33.61	63.68	13.12	7.84	2.58	19.35	2.18	6.5	0.57	1.54	0.29	2.76	0.46	1.25
								T2	25.51	1.68			2.69	0.07					2.97	0.44	0.45	0.04	1.48	0.12	3.11	0.29	17.56	8.27	16.38	8.82					163.91	22.42	83.23	26.15	6.35	1.79	17.56	1.39	6.86	0.79	1.68	0.86	3.47	0.27	1.76
								T3	19.11	2.55			2.19	0.07					2.86	0.34	0.39	0.04	1.75	0.16	3.44	0.25	19.36	7.44	18.88	7.99					154.51	22.41	73.82	22.42	7.24	0.59	21.73	0.99	5.14	0.71	1.5	0.79	2.99	0.41	1.35
								T4	18.11	1.36			1.58	0.06					1.91	0.34	0.23	0.05	2.69	0.33	5.02	0.16	29.58	8.54	27.02	3.02					98.48	26.15	47.64	14.98	9.33	0.99	22.52	0.79	3.96	0.64	1.07	0.14	1.51	0.8	0.76
64	Cu	Mostofa et al., 2014	Rice (Oryza sativa L.cv.BR1)	Poaceae	200 μM	100μM	Hydroponic experiment treated 2 days												Chlorophyll	SD (n=3)			H2O2 (leaves)	SD (n=3)			MDA (leaves)	SD (n=3)			Proline (leaves)	SD (n=3)			SOD (leaves)	SD (n=3)							CAT (leaves)	SD (n=3)			APX (leaves)	SD (n=3)
								C											1.28	0.079			19.39	1.66			33.42	4.52			2.14	0.203			33.13	1.88							26.25	2.5			0.42	0.08
								T											1.62	0.035			16.66	1.09			24.45	1.17			0.72	0.187			30.63	2.5							31.87	3.75			0.38	0.05
65	Cu	Hu et al., 2015	Hulless barley (Hordeum vulgare L.var.nude)	Poaceae	200 μM	450 μM	Hydroponic experiment treated 4 days		Height	SD (n=3)									Chlorophyll	SD (n=3)			H2O2 (leaves)	SD (n=3)			MDA (leaves)	SD (n=3)							SOD (leaves)	SD (n=3)			POD (leaves)	SD (n=3)			CAT (leaves)	SD (n=3)			APX (leaves)	SD (n=3)
								C	10.61	1.52									5.24	0.5			5.41	0.85			4.48	0.74							127.15	11.66			8.18	0.64			0.76	0.06			1.94	0.21
								T	14.73	1.79									6.58	1.07			4.17	0.62			3.69	0.45							153.11	13.77			7.62	0.47			0.94	0.1			2.3	0.32
66	Cu	Hu et al., 2016	Hulless barley (Hordeum vulgare L.var.nude)	Poaceae	200 μM	450 μM	Pretreated with SNP for 3 hours before exposure to Cu treatment 24 hours																														SOD (root)	SD (n=3)			POD (root)	SD (n=3)			CAT (root)	SD (n=3)			APX (root)
								C																													92.81	18.8447			13.27	2.82324			0.86	0.121244			2.25
								T																													115.29	13.8044			14.57	2.26899			0.74	0.155885			2.84
67	Cu	Khairy et al., 2016	Tobacco (Nicotianan tabacum)	Solanaceae	0.05 mM	0.2 mM	Plant growth medium of MS was supplemented with SNP and Cu, grown for 50 days												Chlorophyll	SD (n=3)
								C											5.83	1.04
								T											36.67	0.83
25	Cu	Bai et al., 2015b	Perennial ryegrass	Poaceae	100 μM	200 μM	Hydroponic experiment treated 2 weeks								Cu content (leaves)	SD (n=4)	Cu content (root)	SD (n=4)	Chlorophyll	SD (n=4)	Carotenoid	SD (n=4)
								C							249.61	17.06	791.05	7.46	1.36	0.42	0.15	0.04
								T							160.38	4.62	981.26	11.78	1.33	0.28	0.15	0.02
68	Cu	Cui et al., 2009	Tomato (Lycopersicon esculentum Mill.cv.Meigui)	Solanaceae	100 μM	50 μM	Hydroponic experiment treated 8 days		Height	SD (n=3)			Biomass	SD (n=3)									H2O2 (leaves)	SD (n=3)	H2O2 (root)	SD (n=3)	MDA (leaves)	SD (n=3)	MDA (root)	SD (n=3)					SOD (leaves)	SD (n=3)	SOD (root)	SD (n=3)	POD (leaves)	SD (n=3)	POD (root)	SD (n=3)	CAT (leaves)	SD (n=3)	CAT (root)	SD (n=3)	APX (leaves)	SD (n=3)	APX (root)
								C	14.4	2.36			20.9	2.64									42.54	10.48	8.67	0.4	3.4	0.25	2.64	0.58					168.53	38.25	94.42	33.47	3.87	0.66	9.18	5.09	1.54	0.14	0.29	0.05	1.13	0.47	0.83
								T	19.5	3.14			34.08	1.69									22.98	5.64	5.65	1.21	2.25	0.4	1.67	0.58					227.09	40.64	169.72	26.3	5.53	1.11	19.25	3.54	0.85	0.34	0.18	0.05	2.02	0.66	1.64
69	Pb	Phang et al., 2011	Arabidopsis thaliana	Brassicaceae	0.5 mM	100 μM	Pretreated seeds with SNP for 3 h, then sown seeds in agar plates growing for 7 days				Root length	SD (n=3)			Pb content (leaves)	SD (n=5)	Pb content (root)	SD (n=5)					H2O2 (leaves)	SD (n=5)											SOD (leaves)	SD (n=5)			POD (leaves)	SD (n=5)			CAT (leaves)	SD (n=5)
								C			1.77	0.259808			0.21	0.154919	1.21	0.11619					242.66	184.16											33.12	11.8126			3116.43	710.305			3.28	1.8203
								T			2.41	0.259808			0.23	0.11619	1.19	0.11619					124.48	75.833											19.72	11.8126			1520.02	760.964			2.53	1.20062
70	Pb	Bai et al., 2015a	Ryegress (Lolium perenne L.)	Poaceae	50, 100, 200, 400 μM	500 μM	Hydroponic experiment treated 2 weeks 100 μM SNP was the best		Height	SD (n=4)			Biomass	SD (n=4)
								C	20.39	0.36			0.16	0.005
								T	22.53	1.27			0.205	0.005
								T	28.83	0.96			0.276	0.007
								T	22.43	1.38			0.227	0.005
								T	21.43	0.45			0.17	0.008
71	Pb	Kaur et al., 2015	Wheat (Triticum aestivum)	Poaceae	100 μM	50, 250 μM	Hydroponic experiment treated 2, 4, 6, 8 hours																H2O2 (leaves)	SD (n=3)			MDA (leaves)	SD (n=3)							SOD (leaves)	SD (n=3)							CAT (leaves)	SD (n=3)			APX (leaves)	SD (n=3)
								C															29.19	3.44678			27.08	3.2909							2.28	0.398372							2.3	0.155885			12.55	1.2644
								T															20.07	2.30363			24.39	3.2909							1.88	0.190526							2.19	0.190526			11	0.623538
								C															39.98	4.01836			38.01	3.2909							8.95	0.588897							2.46	0.121244			13.45	0.952628
								T															31.35	2.8752			30.88	3.84515							6.05	0.398372							2.43	0.190526			12.54	1.2644
								C															38.48	3.44678			30.41	3.84515							3.39	0.606218							2.37	0.069282			12.63	0.623538
								T															33.34	3.44678			25.97	2.73664							2.58	0.606218							2.27	0.121244			12.18	0.311769
								C															44.95	4.01836			43.39	2.1997							12.5	0.398372							2.59	0.121244			18.55	0.311769
								T															40.14	2.30363			39.28	3.2909							8.27	0.398372							2.48	0.190526			16.82	1.2644
								C															44.29	4.01836			37.38	3.2909							4.39	0.190526							2.36	0.121244			14.64	0.623538
								T															40.81	2.8752			32.31	4.71118							3.52	0.606218							2.26	0.155885			13	0.623538
								C															54.41	1.71473			50.36	1.64545							13.78	0.606218							2.6	0.069282			19.64	0.311769
								T															49.27	3.44678			46.4	3.84515							10.71	0.398372							2.52	0.121244			19	0.866025
								C															52.09	2.8752			43.55	1.64545							6.2	0.606218							0.48	0.069282			16.09	0.311769
								T															48.44	4.01836			38.64	3.84515							4.4	0.606218							2.46	0.155885			15.73	0.952628
								C															65.02	3.44678			8.76	3.2909							13.97	0.796743							2.58	0.121244			22	0.952628
								T															63.03	3.44678			56.06	4.38209							11.59	0.796743							2.55	0.121244			21.82	1.57617
72	Pb	Amooaghaie et al., 2017	Sesame (Sesamum indicum)	Pedaliaceae	200 μM	2 mM	Hydroponic experiment treated 2 days						Biomass	SD (n=3)			Pb content (root)	SD (n=3)			Carotenoid	SD (n=3)
								C					16	2.47683			673.04	108.444			0.3	0.0866025
								T					19.86	7.4305			512.61	81.3371			0.49	0.069282
73	Pb	Sadeghipour, 2016	Cowpea (Vigna unguiculata L.WALP)	Fabaceae	0.5, 1 mM	200 mg/kg	Seed were soaked for 20 hours in SNP, then sown in the soil with 200 mg/kg Pb												Chlorophyll	SD (n=3)							MDA (leaves)	SD (n=3)			Proline (leaves)	SD (n=3)			SOD (leaves)	SD (n=3)							CAT (leaves)	SD (n=3)			APX (leaves)	SD (n=3)
								C											3	0.89							48.08	0.89			25.14	2.31			26.35	0.64							21.43	0.32			34.13	0.95
								T1											34.17	0.9							21.15	0.59			48.27	1.16			47.62	0.64							29.21	0.95			48.25	0.32
								T2											27.46	1.8							28.11	0.89			40.17	2.89			39.52	0.95							23.97	0.63			43.33	1.27
74	Pb	Jafarnezhad-Moziraji et al., 2017	Lemon balm (Melissa officinalis L.)	Lamiaceae	100, 200 μM	100, 300, 500 μM	Irrigation with Pb/SNP for 2 weeks 100 μM was the optimal dose		Height	SD (n=3)			Biomass	SD (n=3)													MDA (leaves)	SD (n=3)	MDA (root)	SD (n=3)													CAT (leaves)	SD (n=3)	CAT (root)	SD (n=3)	APX (leaves)	SD (n=3)	APX (root)
								C	21.58	1.23			4.23	0.05													35.67	1.23	25.43	1.23													0.08	0.004	0.046	0.005	1.87	0.13	1.66
								T1	23.19	0.78			4.83	0.07													29.9	1.35	21.61	0.87													0.08	0.007	0.049	0.006	1.94	0.09	1.99
								T2	18.96	1.45			4.13	0.14													37.72	1.27	26.94	0.95													0.07	0.007	0.043	0.003	1.74	0.1	1.53
								C	20.64	0.74			3.9	0.21													37.73	1.01	32.64	1.01													0.097	0.004	0.052	0.005	1.91	0.12	1.37
								T1	22.29	1.25			4.12	0.06													32.41	1.04	28.3	1.03													0.104	0.01	0.064	0.005	2.02	0.14	1.87
								T2	18.02	1.41			3.68	0.07													38.51	1.07	34.68	1.05													0.085	0.005	0.046	0.007	1.59	0.13	1.22
								C	16.67	1.23			3.41	0.09													41.85	0.85	37.78	1.27													0.12	0.004	0.062	0.003	1.28	0.12	1.06
								T1	17.79	1.25			3.69	0.12													37.5	0.75	32.98	0.98													0.13	0.007	0.076	0.006	1.56	0.1	1.48
								T2	16.1	0.76			3.34	0.07													46.81	0.94	41.41	0.95													0.12	0.005	0.054	0.006	0.86	0.08	0.87
75	Pb	Sadeghipour, 2017	Cowpea (Vigna unguiculata L.WALP)	Fabaceae	0.5, 1 mM	200 mg/kg	Seeds were soaked in SNP for 20 hours, then sown in Pb soil, 0.5 mM SNP was the best								Pb content (leaves)	SD (n=3)	Pb content (root)	SD (n=3)
								C							60.5	10.7734	17.82	2.68468
								T1							34.06	5.38668	7.33	1.33368
								T2							46.91	6.72036	12.78	2.00918
76	Ni	Kazemi et al., 2010	Canola (Brassica napus L.cv.PF)	Brassicaceae	0.2 mM	0.5 mM	Hydroponic experiment treated 10 days						Biomass	SD (n=5)	Ni content (leaves)	SD (n=5)	Ni content (root)	SD (n=5)	Chlorophyll	SD (n=5)			H2O2 (leaves)	SD (n=5)			MDA (leaves)	SD (n=5)			Proline (leaves)	SD (n=5)											CAT (leaves)	SD (n=5)			APX (leaves)	SD (n=5)
								C					122.77	6.95417	3.29	0.693181	15.12	1.52053	0.73	0.216899			4.17	0.514296			55.24	149.347			2.2	0.26											3.76	0.626099			0.51	0.156525
								T					158.65	8.40762	2.6	0.514296	15.91	1.11803	0.97	0.174413			3.43	0.514296			399.42	124.392			1.76	0.28											4.75	1.02859			0.88	0.156525
77	Ni	Hashem et al., 2018	Lupin termis	Fabaceae	0.4, 0.6 mM	100, 150 mM	Sprayed with SNP two times (at 23 days and 30 days after sowing) then As trested		Height	SD (n=5)	Root length	SD (n=5)	Biomass	SD (n=5)	Ni content (leaves)	SD (n=5)	Ni content (root)	SD (n=5)			Carotenoid	SD (n=5)	H2O2 (leaves)	SD (n=5)	H2O2 (root)	SD (n=5)	MDA (leaves)	SD (n=5)	MDA (root)	SD (n=5)	Proline (leaves)	SD (n=5)	Proline (root)	SD (n=5)
								C	12.53	0.067082	9.17	0.737902	0.71	0.00223607	350.08	2.43731	367.2	3.48827			0.1	0.067082	55.24	0.380132	17.74	0.290689	0.00132	1e-05	0.00046	1e-05	3.19	0.156525	1.12	0.00223607
								T1	14.17	1.34164	11.17	0.737902	0.91	0.0894427	140.05	5.07587	215.5	5.52309			1.49	0.290689	38.32	0.290689	6.64	0.245967	0.00064	1e-05	0.00022	1e-05	2.58	0.491935	1.01	0.0223607
								T2	11.5	0.223607	8.83	0.380132	0.84	0.067082	368.09	2.39259	319.38	3.84604			0.38	0.00223607	51.27	0.134164	8.59	1.63233	0.0007	1e-05	0.00024	1e-05	2.66	0.31305	1.02	0.0223607
								C	9.83	1.49817	7.5	0.64846	0.55	0.0223607	690.32	23.9036	1254.92	1.45344			0.4	0.0223607	82.89	1.11803	19.44	2.5044	0.00196	1e-05	0.00056	1e-05	3.95	2.77272	1.53	0.111803
								T1	11.33	0.357771	10.33	0.357771	0.89	0.067082	249.85	1.58761	377.42	3.10813			0.88	0.223607	40.97	2.05718	7.39	0.245967	0.00068	1e-05	0.00032	1e-05	2.85	0.0894427	1.09	0.111803
								T2	10	1.11803	8.17	0.357771	0.79	0.0223607	633.99	1.29692	390.09	24.4402			0.21	0.0223607	80.81	0.134164	9.79	0.380132	0.00075	1e-05	0.00036	1e-05	3.29	0.178885	1.2	0.00223607
78	Ni	Rizwan et al., 2018	Rice (Oryza sativa L.cv. Yangliangyou6)	Poaceae	100, 200 μM	50, 200 μM	Hydroponic experiment treated 9 days		Height	SD (n=10)	Root length	SD (n=10)	Biomass	SD (n=10)	Ni content (leaves)	SD (n=3)	Ni content (root)	SD (n=3)	Chlorophyll	SD (n=3)	Carotenoid	SD (n=3)	H2O2 (leaves)	SD (n=3)	H2O2 (root)	SD (n=3)	MDA (leaves)	SD (n=3)	MDA (root)	SD (n=3)	Proline (leaves)	SD (n=3)	Proline (root)	SD (n=3)	SOD (leaves)	SD (n=3)	SOD (root)	SD (n=3)	POD (leaves)	SD (n=3)	POD (root)	SD (n=3)	CAT (leaves)	SD (n=3)	CAT (root)	SD (n=3)
								C	23.11	0.84	8.89	0.08	23.16	0.84	88.7	1.76	597.98	7.63	1.98	0.03	0.179	0.019	1502.38	9.06	216.82	8.5	199.56	2.19	157.03	3.33	48.99	2.7	49.22	4.88	63.68	9.72	28.85	3.32	1483.92	187.38	2348.96	275.14	17.6	2.51	6.1	1.36
								T1	24.27	0.36	12.11	0.15	24.32	0.36	76.65	3.55	476.09	17.69	2.06	0.02	0.213	0.015	1369.66	8.67	188.89	7.39	190.1	4.18	154.6	3.61	54.39	3.38	62.64	4.88	81.18	11.67	36.78	7.07	1762.42	66.7	2741.5	247.68	21.96	4.17	7.22	0.68
								T2	26.98	0.56	9.72	0.12	27.04	0.56	65.85	3.14	399.39	11.53	2.16	0.03	0.226	0.012	1728.22	10.67	326.02	4.76	160.05	6.89	142.28	3.97	57.77	5.41	68.34	10.58	72.92	14.58	33.25	10.41	1739.01	102.42	2704.64	163.36	25.49	4.18	8.09	0.98
								C	18.8	0.18	7.07	0.03	18.84	0.18	210.21	14.31	1055.75	23.81	1.43	0.06	0.145	0.019	1236.93	8.12	175.68	3.72	265.77	6.39	278.31	7.7	71.62	2.7	87.86	1.63	38.89	16.53	19.74	8.32	1778.61	187.38	3226.82	136.24	38.17	5.01	9.25	0.68
								T1	23.21	0.94	8.57	0.19	23.25	0.94	172.95	6.63	729.91	6.08	1.62	0.04	0.183	0.005	1892.5	15.18	355.77	7.12	226.2	5.78	243.03	5.84	76.69	8.11	92.34	4.88	49.58	14.58	32.25	4.58	2074.24	101.6	3341.92	136.56	44.62	2.93	11.19	1.66
								T2	25.92	0.37	9.01	0.02	25.97	0.37	169.47	13.48	691.39	11.27	1.81	0.04	0.223	0.008	1630.85	14.77	300.11	6.19	200.72	5.32	212.34	4.13	84.8	4.73	101.29	10.58	52.99	7.78	40.39	7.91	2085.32	102	3346.39	79.02	48.97	5.01	12.11	0.68
79	Ni	Kotapati et al., 2017	Finger millet (Eleusine coracana L.)	Poaceae	0.2 mM	0.5 mM	Hydroponic experiment treated 14 days		Height	SD (n=3)	Root length	SD (n=3)	Biomass	SD (n=3)	Ni content (leaves)	SD (n=3)	Ni content (root)	SD (n=3)	Chlorophyll	SD (n=3)			H2O2 (leaves)	SD (n=3)	H2O2 (root)	SD (n=3)					Proline (leaves)	SD (n=3)	Proline (root)	SD (n=3)	SOD (leaves)	SD (n=3)	SOD (root)	SD (n=3)					CAT (leaves)	SD (n=3)	CAT (root)	SD (n=3)	APX (leaves)	SD (n=3)	APX (root)
								C	38.68	0.31	42.33	0.71	30.36	0.49	2.754	0.03	13.64	0.21	0.856	0.06			5.36	0.16	4.32	0.15					1.49	0.13	1.36	0.05	106.69	4.78	95.54	7.96					3.69	0.31	1.39	0.51	0.39	0.07	0.46
								T	41.57	0.31	60.56	0.5	38.86	0.31	1.828	0.06	13.32	0.22	1.474	0.06			3.6	0.24	3.2	0.14					1.06	0.03	1.09	0.04	158.44	6.37	125.8	4.78					4.32	0.21	2.18	0.31	0.54	0.06	0.59
80	Zn	Chen et al., 2015	Rice	Poaceae	10 μM	250 mg/L	Hydroponic experiment treated 3 days		Height	SD (n=3)	Root length	SD (n=3)	Biomass	SD (n=3)					Chlorophyll	SD (n=3)			H2O2 (leaves)	SD (n=3)	H2O2 (root)	SD (n=3)	MDA (leaves)	SD (n=3)	MDA (root)	SD (n=3)					SOD (leaves)	SD (n=3)	SOD (root)	SD (n=3)	POD (leaves)	SD (n=3)	POD (root)	SD (n=3)	CAT (leaves)	SD (n=3)	CAT (root)	SD (n=3)	APX (leaves)	SD (n=3)	APX (root)
								C	6.57	0.554256	5.89	0.831384	7.28	0.571577					1092.52	409.145			0.69	0.190526	0.11	0.034641	6.96	1.48956	4.75	1.69741					12.81	2.07846	4.5	0.173205	945	48.4974	44.8	6.23538	124	15.242	26.5	1.90526	183	12.1244	10.3
								T	8.15	0.415692	6.58	0.623538	7.93	0.571577					1761.81	340.972			0.52	0.155885	0.1	0.034641	5.44	1.83597	4.3	0.450333					11.12	0.34641	4.1	0.173205	1179	107.387	65.9	11.9512	193	13.1636	40.1	3.98372	341	13.1636	23.7
81	Zn	Namdjoyan et al., 2017	Safflower (Carthamus tinctorius L.)	Asteraceae	100 μM	500 mM	Hydroponic experiment treated 10 days						Biomass	SD (n=5)	Zn content (leaves)	SD (n=5)	Zn content (root)	SD (n=5)
								C					364.02	49.2829	572.81	59.7925	4103.39	289.146
								T					230.32	20.8849	503.85	58.4061	4112.72	190.379
82	Zn	Tripathi et al., 2017	Wheat (Triticum aestivum)	Poaceae	100 μM	100, 200 μM	Hydroponic experiment treated 7 days												Chlorophyll	SD (n=6)			H2O2 (leaves)	SD (n=6)			MDA (leaves)	SD (n=6)																			APX (leaves)	SD (n=6)
								C											1.45	0.0587878			1369.27	66.6261			65.71	12.8353																			952.45	112.872
								T											1.63	0.0661362			1138.04	44.3848			53.14	6.41766																			1229.6	168.525
								C											1.25	0.0489898			1568.77	111.06			87.69	15.3828																			740.54	112.799
								T											1.53	0.0612372			1264.99	88.8185			67.02	11.5371																			1017.72	140.748
83	Zn	Akladious and Mohamed, 2017	Sunflower (Helianthus annuus L.)	Asteraceae	20 μM	100, 200, 300 mg/kg Soil	Zn in soil, SNP was sprayed at a rate of 20 μM with 20 ml.plant at the flowering stage in the 9 th week								Zn content (leaves)	SD (n=5)	Zn content (root)	SD (n=5)
								C							60.94	9.99522	95.93	7.13306
								T							49.5	11.4263	93.44	5.70197
								C							68.63	9.99522	118.64	12.8574
								T							47.91	11.4039	98.9	14.2885
								C							70.88	11.4039	124.1	11.4039
								T							51.13	12.835	103.07	9.97286
84	Zn	Zhang et al., 2014	Hydrilla verticillata	Hydrocharitaceae	25, 50 μM	10 mg/L	Hydroponic experiment treated 1, 4, 14 days								Zn content (leaves)	SD (n=4)			Chlorophyll	SD (n=4)	Carotenoid	SD (n=4)					MDA (leaves)	SD (n=4)							SOD (leaves)	SD (n=4)			POD (leaves)	SD (n=4)			CAT (leaves)	SD (n=4)			APX (leaves)	SD (n=4)
								C							4468.25	428.14			1.6	0.05	0.16	0.035					10.07	1.51							229.83	28.07			5.83	1.06			26.29	4.84			5.47	0.77
								T1							5869.02	103.7			1.59	0.03	0.17	0.015					9.38	1.32							258.77	40.35			6.76	1.19			37.42	6.13			7.66	1.29
								T2							5029.48	912.63			1.79	0.31	0.16	0.007					9.5	1.51							297.37	40.35			6.56	1.06			28.87	5.16			6.32	1.19
								C							16267.4	301.4			1.49	0.11	0.14	0.032					11.29	1.64							271.05	47.37			9.97	1.13			37.74	5.81			6.71	0.77
								T1							11233.4	924			1.57	0.06	0.15	0.022					10.29	1.57							329.83	31.58			12.02	1.79			47.09	5.16			7.59	0.93
								T2							12404.8	479			1.69	0.13	0.17	0.025					9.31	1.51							355.26	29.82			13.71	2.45			69.68	11.91			9.55	1.55
								C							16947.2	301			1.12	0.11	0.14	0.025					10.85	1.51							242.11	40.35			7.22	0.99			19.35	4.84			4.46	0.93
								T1							16543.8	1357			1.42	0.14	0.16	0.014					10.41	1.7							264.91	31.58			9.37	1.26			31.61	5.48			5.99	0.93
								T2							15974.2	953			1.44	0.16	0.17	0.008					10.19	1.45							251.75	33.33			9.47	1.19			33.06	4.51			6.5	0.77
85	Zn	Nasiri-Savadkoohi et al., 2017	Plantago major L.	Plantaginaceae	100, 200 μM	100, 300, 500 μM	Hydroponic experiment treated 2 weeks 100 μM was optimal dose						Biomass	SD (n=3)									H2O2 (leaves)	SD (n=3)	H2O2 (root)	SD (n=3)	MDA (leaves)	SD (n=3)	MDA (root)	SD (n=3)					SOD (leaves)	SD (n=3)	SOD (root)	SD (n=3)					CAT (leaves)	SD (n=3)	CAT (root)	SD (n=3)	APX (leaves)	SD (n=3)	APX (root)
								C					0.69	0.07									26.96	1.05	22.12	1.02	34.73	1.21	25.16	1.07					136.87	5.54	52.5	6.09					0.067	0.007	0.039	0.002	1.92	0.096	2.01
								T1					0.75	0.02									25.21	1.02	21.9	1.17	30.65	1.35	21.96	1.32					162.8	5.55	72.42	6.09					0.072	0.006	0.041	0.002	2.27	0.072	2.08
								T2					0.633	0.03									27.39	1.21	23.86	1.13	36.33	1.27	26.69	1.31					124.62	6.65	42.66	9.38					0.066	0.004	0.037	0.001	1.77	0.084	1.95
								C					0.6	0.03									28.51	1.31	23.77	1.07	36.12	1.01	32.33	1.3					87.55	9.97	38.67	6.09					0.085	0.006	0.045	0.002	1.61	0.072	1.91
								T1					0.687	0.02									26.83	1.71	21.83	1.05	33.35	1.07	28.59	1.21					139.45	8.86	54.61	5.63					0.088	0.005	0.048	0.002	2.14	0.096	2.1
								T2					0.567	0.01									29.7	1.23	24.98	1.21	37.02	1.23	34.37	1.07					69.22	15.49	29.77	7.97					0.084	0.005	0.041	0.002	1.43	0.084	1.66
								C					0.47	0.02									32.86	1.31	25.58	1.34	40.2	1.34	37.75	1.03					32.15	9.97	20.16	6.09					0.12	0.006	0.056	0.002	1.25	0.11	1.42
								T1					0.55	0.03									30.33	1.41	23.52	1.33	38.51	1.54	33.62	1.23					93.45	17.71	40.08	3.28					0.12	0.006	0.062	0.002	1.51	0.11	1.62
								T2					0.43	0.02									34.42	1.51	26.33	1.07	43.97	1.27	41.18	1.03					23.77	6.65	10.78	6.09					0.12	0.004	0.057	0.004	1.07	0.06	0.99
86	Zn	Namdjoyan et al., 2018	Safflower (Carthamus tinctorius L.)	Asteraceae	100 μM	500 μM	Hydroponic experiment treated 10 days												Chlorophyll	SD (n=3)			H2O2 (leaves)	SD (n=3)			MDA (leaves)	SD (n=3)			Proline (leaves)	SD (n=3)			SOD (leaves)	SD (n=3)							CAT (leaves)	SD (n=3)			APX (leaves)	SD (n=3)
								C											0.42	0.294449			6.54	1.57617			55.47	7.27461			13.08	3.48142			63.33	10.0979							11.5	2.0265			2.94	1.351
								T											0.81	0.0866025			4.92	1.71473			33.96	5.04027			9.86	1.73205			45.63	6.49519							15.82	2.71932			4.18	1.12583
	Abbreviations: Cd: cadmium; As: arsenic; Cu: copper; Ni: nickel; Pb: lead; Zn: zinc; H2O2: Hydrogen peroxide; MDA: malondialdehyde; SOD: superoxide dismutase; POD: peroxidase; CAT: catalase; APX: ascorbate peroxidase; AsA: ascorbate; GSH: glutathione; Ca: cadmium; Fe: iron; Mg: magnesium; K: potassium;
[truncated: 25 more columns]
